# Supplementary material for: MYB/MYBL1-altered gliomas frequently harbor truncations and non-productive fusions in the MYB and MYBL1 genes
Source: Acta Neuropathol. 2024 Oct 18;148(1):54. doi: 10.1007/s00401-024-02803-0 (PMC11489301; doi:10.1007/s00401-024-02803-0)
Supplement: Supplementary file 1 — Supplementary file1 (XLSX 15 KB) [file 401_2024_2803_MOESM1_ESM.xlsx]

## Sheet: Supplementary Table 1
Case Number	Sample ID	Age	Sex	Specimen Location	DKFZ v12b6 Family	Family Score	DKFZ v12b6 Class	Class Score	RNA Sequencing Result	RNA Sequencing Interpretation	MYB/MYBL1 Breakpoint	Fusion Reported by Submitting Institution	Diagnosis by Submitting Institution	Integrated Diagnosis	EMA IHC
Case 1	CT84	4	F	Right temporal	Diffuse glioma, MYB- or MYBL1-altered	0.973813	LGG_MYB_D	0.636864	MYB-QKI	MYB in-frame fusion (to QKI)	MYB exon 9	N. A.	Angiocentric Glioma	Angiocentric glioma	Peri-nuclear dot-like (subset)
Case 2	BD97	64	F	Left frontal	Diffuse glioma, MYB- or MYBL1-altered	0.743575	AG_MYB	0.710329	MYB-QKI	MYB in-frame fusion (to QKI)	MYB exon 15	N. A.	Spindle cell proliferation	Angiocentric glioma	N. A.
Case 3	GI95	2	M	Left parietal	Diffuse glioma, MYB- or MYBL1-altered	0.999882	LGG_MYB_D	0.9997	MYB-PCDHGA1	MYB in-frame fusion (to PCDHG)	MYB exon 9	MYB::PCDHGA1 fusion	Infantile glioma	Diffuse astrocytoma, MYB- or MYBL1-altered	N. A.
Case 4	GN16	8	M	Left parieto-occipital	Diffuse glioma, MYB- or MYBL1-altered	0.820997	LGG_MYB_C	0.79	MYB-PCDHGA1	MYB in-frame fusion (to PCDHG)	MYB exon 15	MYB::PCDHG fusion	Diffuse low-grade glial/glioneuronal neoplasm	Diffuse astrocytoma, MYB- or MYBL1-altered	Negative
Case 5	BM03	18	M	Right temporal	Diffuse glioma, MYB- or MYBL1-altered	0.99928	AG_MYB	0.822476	MYB-QKI	MYB truncation/non-productive fusion	MYB exon 9	No fusion found	Low-grade glioneuronal tumor	Angiocentric glioma	Negative
Case 6	FM19	51	M	Left parietal	Diffuse glioma, MYB- or MYBL1-altered	0.999129	LGG_MYB_C	0.999079	MMP16-MYB	MYB truncation/non-productive fusion	MYB mid-exon 16	N. A.	MYB astrocytoma / MAPK glioma	Diffuse astrocytoma, MYB- or MYBL1-altered	N. A.
Case 7	FQ65	21	M	Right frontal	Diffuse glioma, MYB- or MYBL1-altered	0.994744	LGG_MYB_B	0.847333	MYB-Chr6:q26	MYB truncation/non-productive fusion	MYB exon 15	No fusion (MYB rearrangement)	Diffuse astrocytoma, MYB-altered, CNS WHO grade 1	Angiocentric glioma	Positive
Case 8	FL48	36	M	Left pontine	Diffuse glioma, MYB- or MYBL1-altered	0.999441	LGG_MYB_B	0.999251	MYB-Chr6:q26	MYB truncation/non-productive fusion	MYB exon 9	No fusion found	Pilocytic astrocytoma	Diffuse astrocytoma, MYB- or MYBL1-altered	Negative
Case 9	CW25	9	F	Left temporal	Diffuse glioma, MYB- or MYBL1-altered	0.999968	AG_MYB	0.999632	No fusion	MYB truncation/non-productive fusion	MYB exon 10	No fusion found	Low-grade glioma, most consistent with angiocentric glioma	Angiocentric glioma	Peri-nuclear dot-like
Case 10	CY56	1	M	Left frontal	Diffuse glioma, MYB- or MYBL1-altered	0.975047	LGG_MYB_D	0.969933	MYBL1-MMP16	MYBL1 truncation/ non-productive fusion	MYBL1 exon 9	No fusion found	Diffuse glioma with PIK3CA variant	Diffuse astrocytoma, MYB- or MYBL1-altered	N. A.
Case 11	DL40/DQ16	3	M	Right parietal	Diffuse glioma, MYB- or MYBL1-altered	0.999583	LGG_MYB_D	0.999563	MYBL1-MMP16	MYBL1 truncation/ non-productive fusion	MYBL1 exon 9	N. A.	N. A.	Diffuse astrocytoma, MYB- or MYBL1-altered	N. A.
Case 12	FF33	6	M	Right insular	Diffuse glioma, MYB- or MYBL1-altered	0.95472	LGG_MYB_D	0.930169	MYBL1-Chr8:q21.3	MYBL1 truncation/ non-productive fusion	MYBL1 exon 9	N. A.	Low-grade diffuse glioma	Diffuse astrocytoma, MYB- or MYBL1-altered	N. A.
Case 13	AT95	19	F	Left temporal	Diffuse glioma, MYB- or MYBL1-altered	0.999983	AG_MYB	0.999982	MYBL1-Chr6:q26	MYBL1 truncation/ non-productive fusion	MYBL1 exon 9	N. A.	Low-grade circumscribed glioma	Angiocentric glioma	Diffuse para-nuclear dot-like
Case 14	AK61	14	F	Left parietal	Diffuse glioma, MYB- or MYBL1-altered	0.989399	LGG_MYB_C	0.971442	MYBL1-KHDRBS3	MYBL1 in-frame fusion (to KHDRBS3)	MYBL1 exon 9	N. A.	Low-grade glioma	Diffuse astrocytoma, MYB- or MYBL1-altered	Weak focal positive
												N. A.: Not Applicable / Not Available			N. A.: Not Applicable / Not Available
